# Supplementary material for: Studying the DNA damage response pathway in hematopoietic canine cancer cell lines, a necessary step for finding targets to generate new therapies to treat cancer in dogs
Source: Front Vet Sci. 2023 Aug 16;10:1227683. doi: 10.3389/fvets.2023.1227683 (PMC10467447; doi:10.3389/fvets.2023.1227683)
Supplement: Supplementary file 1 [file Data_Sheet_1.ZIP]

Archive with 4 entries (4 files):
- ATR-Alignment.txt
- Chk1-Alignment.txt
- Claspin-Alignment.txt
- Epitopes-alignments.zip
