# Supplementary material for: Studying the DNA damage response pathway in hematopoietic canine cancer cell lines, a necessary step for finding targets to generate new therapies to treat cancer in dogs
Source: Front Vet Sci. 2023 Aug 16;10:1227683. doi: 10.3389/fvets.2023.1227683 (PMC10467447; doi:10.3389/fvets.2023.1227683)
Supplement: Supplementary file 1 [file Data_Sheet_1.ZIP › ATR-Alignment.txt]

RID: YUA17BPF016	
Job Title:ref|XP_038288489.1|				
Program: BLASTP 
Query: serine/threonine-protein kinase ATR isoform X1 [Canis lupus familiaris] ID: XP_038288489.1(amino acid) Length: 2640
Database: swissprot Non-redundant UniProtKB/SwissProt sequences
	
Sequences producing significant alignments:
                                                                  Scientific      Common                     Max    Total Query   E   Per.   Acc.                        
Description                                                       Name            Name            Taxid      Score  Score cover Value Ident  Len        Accession        
RecName: Full=Serine/threonine-protein kinase ATR; AltName:...    Homo sapiens    human           9606       5144   5144  100%  0.0   94.75  2644       Q13535.3         

Alignments:

>RecName: Full=Serine/threonine-protein kinase ATR; AltName: Full=Ataxia telangiectasia and Rad3-related protein; AltName: Full=FRAP-related protein 1 [Homo sapiens]
Sequence ID: Q13535.3 Length: 2644
Range 1: 1 to 2644

Score:5144 bits(13344), Expect:0.0, 
Method:Compositional matrix adjust., 
Identities:2508/2647(95%), Positives:2569/2647(97%), Gaps:10/2647(0%)

Query  1     MGDHGLELASMIPALRELGSASPEEYNTVVQKPRQILCQFIDRILTDVNVVALELVKKTD  60
             MG+HGLELASMIPALRELGSA+PEEYNTVVQKPRQILCQFIDRILTDVNVVA+ELVKKTD
Sbjct  1     MGEHGLELASMIPALRELGSATPEEYNTVVQKPRQILCQFIDRILTDVNVVAVELVKKTD  60

Query  61    SQPTSVMLLDFIQHIMKSSPLMFVNVNGSQGQNEAKGSCIEFSNWIITRLLRIAATPSCH  120
             SQPTSVMLLDFIQHIMKSSPLMFVNV+GS   +EAKGSCIEFSNWIITRLLRIAATPSCH
Sbjct  61    SQPTSVMLLDFIQHIMKSSPLMFVNVSGS---HEAKGSCIEFSNWIITRLLRIAATPSCH  117

Query  121   LLHKKICEVICSLLFLFKSKSPAIFGVLTKELLYLCEDVICLHRKNAVGHFVEWPVVVSR  180
             LLHKKICEVICSLLFLFKSKSPAIFGVLTKELL L ED++ LHR+N +GH VEWPVV+SR
Sbjct  118   LLHKKICEVICSLLFLFKSKSPAIFGVLTKELLQLFEDLVYLHRRNVMGHAVEWPVVMSR  177

Query  181   FLSQLDEHMEYLQPAPLQFMNMQNLEFIEVTLLTVLIRIIAIVFFRRQELLLWRIGCVLL  240
             FLSQLDEHM YLQ APLQ M+MQNLEFIEVTLL VL RIIAIVFFRRQELLLW+IGCVLL
Sbjct  178   FLSQLDEHMGYLQSAPLQLMSMQNLEFIEVTLLMVLTRIIAIVFFRRQELLLWQIGCVLL  237

Query  241   EYGSSKTKSLAISLLTELFELGGLPAQPASTFFSSFLGLLKHLVEMDADQLKLYEEPLSK  300
             EYGS K KSLAIS LTELF+LGGLPAQPASTFFSSFL LLKHLVEMD DQLKLYEEPLSK
Sbjct  238   EYGSPKIKSLAISFLTELFQLGGLPAQPASTFFSSFLELLKHLVEMDTDQLKLYEEPLSK  297

Query  301   LIKTLFPFEAEAYRNIEPVYLNMLLENLCVMFEDGVLMRLKSDLLKAALCHLLQYFLKYV  360
             LIKTLFPFEAEAYRNIEPVYLNMLLE LCVMFEDGVLMRLKSDLLKAALCHLLQYFLK+V
Sbjct  298   LIKTLFPFEAEAYRNIEPVYLNMLLEKLCVMFEDGVLMRLKSDLLKAALCHLLQYFLKFV  357

Query  361   PAGYESALQVRKVYVRNICKVLVDVLGFQVDAEYLLGPLYAALKMESMEIIEEVQCQIQQ  420
             PAGYESALQVRKVYVRNICK L+DVLG +VDAEYLLGPLYAALKMESMEIIEE+QCQ QQ
Sbjct  358   PAGYESALQVRKVYVRNICKALLDVLGIEVDAEYLLGPLYAALKMESMEIIEEIQCQTQQ  417

Query  421   ENLSSNSDGISAKRRRLSSSLNSSKRPPKQTEEIKHVDMNKKSILWSALKQKAESLQIFL  480
             ENLSSNSDGIS KRRRLSSSLN SKR PKQTEEIKHVDMN+KSILWSALKQKAESLQI L
Sbjct  418   ENLSSNSDGISPKRRRLSSSLNPSKRAPKQTEEIKHVDMNQKSILWSALKQKAESLQISL  477

Query  481   EYNGLKNPVIATLEGITIVLQLTALCTVHCSHHNMDW----DCHQKCKKKPSVEITWMSL  536
             EY+GLKNPVI  LEGI +VLQLTALCTVHCSH NM+     DC  K KKKPSV ITWMSL
Sbjct  478   EYSGLKNPVIEMLEGIAVVLQLTALCTVHCSHQNMNCRTFKDCQHKSKKKPSVVITWMSL  537

Query  537   DFYTKVLKSCRSLLESVQKPDLEAVIDKVVKIYDALIYIHMKTSFEDHILEDLCGMLSLP  596
             DFYTKVLKSCRSLLESVQK DLEA IDKVVKIYDALIY+ + +SFEDHILEDLCGMLSLP
Sbjct  538   DFYTKVLKSCRSLLESVQKLDLEATIDKVVKIYDALIYMQVNSSFEDHILEDLCGMLSLP  597

Query  597   WIHSHSDDGSLKLTTFATNLLALSQRISDSYSPQAQSRCVFLLTLFPRRIFLEWRTAIYS  656
             WI+SHSDDG LKLTTFA NLL LS RISDSYSPQAQSRCVFLLTLFPRRIFLEWRTA+Y+
Sbjct  598   WIYSHSDDGCLKLTTFAANLLTLSCRISDSYSPQAQSRCVFLLTLFPRRIFLEWRTAVYN  657

Query  657   WALQSSHEVIRASCVNGFFILLQQQNSCNRVPKILIDKVKDDSDFVKREFASILGQLVCT  716
             WALQSSHEVIRASCV+GFFILLQQQNSCNRVPKILIDKVKDDSD VK+EFASILGQLVCT
Sbjct  658   WALQSSHEVIRASCVSGFFILLQQQNSCNRVPKILIDKVKDDSDIVKKEFASILGQLVCT  717

Query  717   LHGMFHLTSSLTEPFSEHGYTDLFCKNLKVASQHECSSSQLKASICKPFLFLLRKKTPSP  776
             LHGMF+LTSSLTEPFSEHG+ DLFC+NLK  SQHECSSSQLKAS+CKPFLFLL+KK PSP
Sbjct  718   LHGMFYLTSSLTEPFSEHGHVDLFCRNLKATSQHECSSSQLKASVCKPFLFLLKKKIPSP  777

Query  777   VKLAFIDNLYHLCKHLDFREDETDVKTVLGTLLNLMEDPDKDVRVAFSGNIKHILESLDS  836
             VKLAFIDNL+HLCKHLDFREDETDVK VLGTLLNLMEDPDKDVRVAFSGNIKHILESLDS
Sbjct  778   VKLAFIDNLHHLCKHLDFREDETDVKAVLGTLLNLMEDPDKDVRVAFSGNIKHILESLDS  837

Query  837   EDGFIKELFVLRMKEAYTHAQISRNNELKDTLILTTGDIGRAAKGDLVPFALLHLLHCLL  896
             EDGFIKELFVLRMKEAYTHAQISRNNELKDTLILTTGDIGRAAKGDLVPFALLHLLHCLL
Sbjct  838   EDGFIKELFVLRMKEAYTHAQISRNNELKDTLILTTGDIGRAAKGDLVPFALLHLLHCLL  897

Query  897   SKSASVSGAAYTEIRALVAAKSVKLQNFFSQYKKPICQFLVESLHSSQMTALPSTPCQNA  956
             SKSASVSGAAYTEIRALVAAKSVKLQ+FFSQYKKPICQFLVESLHSSQMTALP+TPCQNA
Sbjct  898   SKSASVSGAAYTEIRALVAAKSVKLQSFFSQYKKPICQFLVESLHSSQMTALPNTPCQNA  957

Query  957   EMRKQDVAHQREMALNTLSEIANVFDFPDLNRFLTRTLQVLLPDLAAKASPAASALIRTL  1016
             ++RKQDVAHQREMALNTLSEIANVFDFPDLNRFLTRTLQVLLPDLAAKASPAASALIRTL
Sbjct  958   DVRKQDVAHQREMALNTLSEIANVFDFPDLNRFLTRTLQVLLPDLAAKASPAASALIRTL  1017

Query  1017  GKQLNVNRREILINNFKYIFSHLVCSCSKDELERALHYLKNETEIELGSLLRQDFQGLHN  1076
             GKQLNVNRREILINNFKYIFSHLVCSCSKDELERALHYLKNETEIELGSLLRQDFQGLHN
Sbjct  1018  GKQLNVNRREILINNFKYIFSHLVCSCSKDELERALHYLKNETEIELGSLLRQDFQGLHN  1077

Query  1077  ELLLRIGEHYQQVFNGLSILASFASSDDPYQGPREITSPELMADYLQPKLLGILAFFNMQ  1136
             ELLLRIGEHYQQVFNGLSILASFASSDDPYQGPR+I SPELMADYLQPKLLGILAFFNMQ
Sbjct  1078  ELLLRIGEHYQQVFNGLSILASFASSDDPYQGPRDIISPELMADYLQPKLLGILAFFNMQ  1137

Query  1137  LLSSSVGIEDKKMALNSLMSLMKLMGPKHVSSVRVKMMTTLRTGLRFKDDFPELCCRAWD  1196
             LLSSSVGIEDKKMALNSLMSLMKLMGPKHVSSVRVKMMTTLRTGLRFKDDFPELCCRAWD
Sbjct  1138  LLSSSVGIEDKKMALNSLMSLMKLMGPKHVSSVRVKMMTTLRTGLRFKDDFPELCCRAWD  1197

Query  1197  CFVRCLDHAYLGSLLSHVIVALLPLIHIQPEETAAIFHYLIIENRDAVQDFLHEIYFLPD  1256
             CFVRCLDHA LGSLLSHVIVALLPLIHIQP+ETAAIFHYLIIENRDAVQDFLHEIYFLPD
Sbjct  1198  CFVRCLDHACLGSLLSHVIVALLPLIHIQPKETAAIFHYLIIENRDAVQDFLHEIYFLPD  1257

Query  1257  HPELKKIKAVLQEYRKETSESTDLQTTLQLSMKAIQHENVDVRIHALTSLKETLYKNQEK  1316
             HPELKKIKAVLQEYRKETSESTDLQTTLQLSMKAIQHENVDVRIHALTSLKETLYKNQEK
Sbjct  1258  HPELKKIKAVLQEYRKETSESTDLQTTLQLSMKAIQHENVDVRIHALTSLKETLYKNQEK  1317

Query  1317  LIKYATDSETVEPVISQLVTVLLKGCQDANSQARLLCGECLGELGAIDPGRLDFSTTESQ  1376
             LIKYATDSETVEP+ISQLVTVLLKGCQDANSQARLLCGECLGELGAIDPGRLDFSTTE+Q
Sbjct  1318  LIKYATDSETVEPIISQLVTVLLKGCQDANSQARLLCGECLGELGAIDPGRLDFSTTETQ  1377

Query  1377  GKDFTFVTGVEDSSFAFGLLMELTRAYLAYADNSRAQDSAAYAIQELLSIYDCREMQTDG  1436
             GKDFTFVTGVEDSSFA+GLLMELTRAYLAYADNSRAQDSAAYAIQELLSIYDCREM+T+G
Sbjct  1378  GKDFTFVTGVEDSSFAYGLLMELTRAYLAYADNSRAQDSAAYAIQELLSIYDCREMETNG  1437

Query  1437  PGHQLWRRFPEHVREILEPHLNTRYKSSQKSTDWSEVKKPIYLSKLGNNFAEWSASWAGY  1496
             PGHQLWRRFPEHVREILEPHLNTRYKSSQKSTDWS VKKPIYLSKLG+NFAEWSASWAGY
Sbjct  1438  PGHQLWRRFPEHVREILEPHLNTRYKSSQKSTDWSGVKKPIYLSKLGSNFAEWSASWAGY  1497

Query  1497  LITKVRHDLASKIFTCCSIMMKHDFKVTIYLLPHILVYVLLGCNQEDQQEVYAEIMAVLK  1556
             LITKVRHDLASKIFTCCSIMMKHDFKVTIYLLPHILVYVLLGCNQEDQQEVYAEIMAVLK
Sbjct  1498  LITKVRHDLASKIFTCCSIMMKHDFKVTIYLLPHILVYVLLGCNQEDQQEVYAEIMAVLK  1557

Query  1557  HDDQHTISTQDSASDLCQLSTQTVFSMLDHLTQWARHKFQALNAEKFPQSKSNRDKIDSV  1616
             HDDQHTI+TQD ASDLCQLSTQTVFSMLDHLTQWARHKFQAL AEK P SKSNR+K+DS+
Sbjct  1558  HDDQHTINTQDIASDLCQLSTQTVFSMLDHLTQWARHKFQALKAEKCPHSKSNRNKVDSM  1617

Query  1617  ASTADYEDYQSVTRFLDLIPQDTLAVASFRSKAYTRAVMHFESFITEKKQNIQEHLGFLQ  1676
              ST DYEDYQSVTRFLDLIPQDTLAVASFRSKAYTRAVMHFESFITEKKQNIQEHLGFLQ
Sbjct  1618  VSTVDYEDYQSVTRFLDLIPQDTLAVASFRSKAYTRAVMHFESFITEKKQNIQEHLGFLQ  1677

Query  1677  KLYAAMHEPDGVAGVSAIRKAEPSLKEQILEHESIGLLRDATACYDRAIQLEPDQIIHYH  1736
             KLYAAMHEPDGVAGVSAIRKAEPSLKEQILEHES+GLLRDATACYDRAIQLEPDQIIHYH
Sbjct  1678  KLYAAMHEPDGVAGVSAIRKAEPSLKEQILEHESLGLLRDATACYDRAIQLEPDQIIHYH  1737

Query  1737  GVVKSMLGLGQLSTVITQVNGVHANRSEWTDELNTYRVEAAWKLSQWDLVENYLAADGKS  1796
             GVVKSMLGLGQLSTVITQVNGVHANRSEWTDELNTYRVEAAWKLSQWDLVENYLAADGKS
Sbjct  1738  GVVKSMLGLGQLSTVITQVNGVHANRSEWTDELNTYRVEAAWKLSQWDLVENYLAADGKS  1797

Query  1797  TTWSVRLGQLLLSAKKRDTTAFYDTLKLVRAEQIVPLSAASFERGSYQRGYEYIVRLHML  1856
             TTWSVRLGQLLLSAKKRD TAFYD+LKLVRAEQIVPLSAASFERGSYQRGYEYIVRLHML
Sbjct  1798  TTWSVRLGQLLLSAKKRDITAFYDSLKLVRAEQIVPLSAASFERGSYQRGYEYIVRLHML  1857

Query  1857  CELEHSIKPLFHQSPGDSSQEDSLNWVARLEMTQNSYRAKEPILALRRALLSLNKRPDYN  1916
             CELEHSIKPLF  SPGDSSQEDSLNWVARLEMTQNSYRAKEPILALRRALLSLNKRPDYN
Sbjct  1858  CELEHSIKPLFQHSPGDSSQEDSLNWVARLEMTQNSYRAKEPILALRRALLSLNKRPDYN  1917

Query  1917  EMVGECWLQSARVARKAGHHQTAYNALLNAGESRLAELYVERAKWLWSKGDVHQALIVLQ  1976
             EMVGECWLQSARVARKAGHHQTAYNALLNAGESRLAELYVERAKWLWSKGDVHQALIVLQ
Sbjct  1918  EMVGECWLQSARVARKAGHHQTAYNALLNAGESRLAELYVERAKWLWSKGDVHQALIVLQ  1977

Query  1977  KGVELCFPENKTPTESKNMLIHGRAMLLVGRFMEETANFESNAVMKKYKDVTLFLPEWED  2036
             KGVELCFPEN+TP E KNMLIHGRAMLLVGRFMEETANFESNA+MKKYKDVT  LPEWED
Sbjct  1978  KGVELCFPENETPPEGKNMLIHGRAMLLVGRFMEETANFESNAIMKKYKDVTACLPEWED  2037

Query  2037  GHFYLAKYYDKLMPMVTDNKMEKQGDLIRYIVLHFGRSLQYGNQFIYQSMPRMLSLWLDF  2096
             GHFYLAKYYDKLMPMVTDNKMEKQGDLIRYIVLHFGRSLQYGNQFIYQSMPRML+LWLD+
Sbjct  2038  GHFYLAKYYDKLMPMVTDNKMEKQGDLIRYIVLHFGRSLQYGNQFIYQSMPRMLTLWLDY  2097

Query  2097  GAKAYEWEKAGRSDRVQMRNDLAKINKVITEHTNHLAPYQFLTAFSQLISRICHSHDEVF  2156
             G KAYEWEKAGRSDRVQMRNDL KINKVITEHTN+LAPYQFLTAFSQLISRICHSHDEVF
Sbjct  2098  GTKAYEWEKAGRSDRVQMRNDLGKINKVITEHTNYLAPYQFLTAFSQLISRICHSHDEVF  2157

Query  2157  VVLMEIIAKVFLAYPQQAMWMMTAVSKSSYPMRVNRCKEILNKAIHMKKSLEKFIGDATR  2216
             VVLMEIIAKVFLAYPQQAMWMMTAVSKSSYPMRVNRCKEILNKAIHMKKSLEKF+GDATR
Sbjct  2158  VVLMEIIAKVFLAYPQQAMWMMTAVSKSSYPMRVNRCKEILNKAIHMKKSLEKFVGDATR  2217

Query  2217  LTDKLLELCNKPVDGSSSTLSMSTHFKMLKKLVEEPTFSEILIPLQSVMIPTLPSIPGAH  2276
             LTDKLLELCNKPVDGSSSTLSMSTHFKMLKKLVEE TFSEILIPLQSVMIPTLPSI G H
Sbjct  2218  LTDKLLELCNKPVDGSSSTLSMSTHFKMLKKLVEEATFSEILIPLQSVMIPTLPSILGTH  2277

Query  2277  AN---HEPFPGHWAYIASFDDMVEILASLQKPKKISLKGSDGKFYIMMCKPKDDLRKDCR  2333
             AN   HEPFPGHWAYIA FDDMVEILASLQKPKKISLKGSDGKFYIMMCKPKDDLRKDCR
Sbjct  2278  ANHASHEPFPGHWAYIAGFDDMVEILASLQKPKKISLKGSDGKFYIMMCKPKDDLRKDCR  2337

Query  2334  LMEFNSLINKCLRKDAESRRRELHIRTYAVIPLNDECGIIEWVNNTAGLRPILTKLYKEK  2393
             LMEFNSLINKCLRKDAESRRRELHIRTYAVIPLNDECGIIEWVNNTAGLRPILTKLYKEK
Sbjct  2338  LMEFNSLINKCLRKDAESRRRELHIRTYAVIPLNDECGIIEWVNNTAGLRPILTKLYKEK  2397

Query  2394  GVYMTGKELRQCMLPKAAALSEKLKVFREFLLPRHPPVFHEWFLRTFPDPTSWYSSRSAY  2453
             GVYMTGKELRQCMLPK+AALSEKLKVFREFLLPRHPP+FHEWFLRTFPDPTSWYSSRSAY
Sbjct  2398  GVYMTGKELRQCMLPKSAALSEKLKVFREFLLPRHPPIFHEWFLRTFPDPTSWYSSRSAY  2457

Query  2454  CRSTAVMSMVGYILGLGDRHGENILFDSLTGECVHVDFNCLFNKGETFEVPEIVPFRLTH  2513
             CRSTAVMSMVGYILGLGDRHGENILFDSLTGECVHVDFNCLFNKGETFEVPEIVPFRLTH
Sbjct  2458  CRSTAVMSMVGYILGLGDRHGENILFDSLTGECVHVDFNCLFNKGETFEVPEIVPFRLTH  2517

Query  2514  NMVNGMGPMGTEGLFRRACEVTMRLMRDQREPLMSVLKTFLHDPLVEWSKPVKGHSKAPL  2573
             NMVNGMGPMGTEGLFRRACEVTMRLMRDQREPLMSVLKTFLHDPLVEWSKPVKGHSKAPL
Sbjct  2518  NMVNGMGPMGTEGLFRRACEVTMRLMRDQREPLMSVLKTFLHDPLVEWSKPVKGHSKAPL  2577

Query  2574  NETGEVVNEKAKTHVLDIEQRLQGVIKTRNRVTGLPLSIEGHVHYLIQEATDENLLCQMY  2633
             NETGEVVNEKAKTHVLDIEQRLQGVIKTRNRVTGLPLSIEGHVHYLIQEATDENLLCQMY
Sbjct  2578  NETGEVVNEKAKTHVLDIEQRLQGVIKTRNRVTGLPLSIEGHVHYLIQEATDENLLCQMY  2637

Query  2634  LGWTPYM  2640
             LGWTPYM
Sbjct  2638  LGWTPYM  2644


		
