# Supplementary material for: Studying the DNA damage response pathway in hematopoietic canine cancer cell lines, a necessary step for finding targets to generate new therapies to treat cancer in dogs
Source: Front Vet Sci. 2023 Aug 16;10:1227683. doi: 10.3389/fvets.2023.1227683 (PMC10467447; doi:10.3389/fvets.2023.1227683)
Supplement: Supplementary file 1 [file Data_Sheet_1.ZIP › Chk1-Alignment.txt]

RID: YU9S88RE013	
Job Title:ref|XP_038520162.1|				
Program: BLASTP 
Query: serine/threonine-protein kinase Chk1 isoform X1 [Canis lupus familiaris] ID: XP_038520162.1(amino acid) Length: 476
Database: swissprot Non-redundant UniProtKB/SwissProt sequences
	
Sequences producing significant alignments:
                                                                  Scientific      Common                     Max    Total Query   E   Per.   Acc.                        
Description                                                       Name            Name            Taxid      Score  Score cover Value Ident  Len        Accession        
RecName: Full=Serine/threonine-protein kinase Chk1; AltName:...   Homo sapiens    human           9606       962    962   100%  0.0   96.22  476        O14757.2         

Alignments:

>RecName: Full=Serine/threonine-protein kinase Chk1; AltName: Full=CHK1 checkpoint homolog; AltName: Full=Cell cycle checkpoint kinase; AltName: Full=Checkpoint kinase-1 [Homo sapiens]
Sequence ID: O14757.2 Length: 476
Range 1: 1 to 476

Score:962 bits(2487), Expect:0.0, 
Method:Compositional matrix adjust., 
Identities:458/476(96%), Positives:470/476(98%), Gaps:0/476(0%)

Query  1    MAVPFVEDWDLVQTLGEGAYGEVQLAVNRRTEEAVAVKIVDMKRAIDCPENIKKEICINK  60
            MAVPFVEDWDLVQTLGEGAYGEVQLAVNR TEEAVAVKIVDMKRA+DCPENIKKEICINK
Sbjct  1    MAVPFVEDWDLVQTLGEGAYGEVQLAVNRVTEEAVAVKIVDMKRAVDCPENIKKEICINK  60

Query  61   MLNHENVVKFYGHRREGNIQYLFLEYCSGGELFDRIEPDIGMPEQDAQRFFHQLMAGVVY  120
            MLNHENVVKFYGHRREGNIQYLFLEYCSGGELFDRIEPDIGMPE DAQRFFHQLMAGVVY
Sbjct  61   MLNHENVVKFYGHRREGNIQYLFLEYCSGGELFDRIEPDIGMPEPDAQRFFHQLMAGVVY  120

Query  121  LHGIGITHRDIKPENLLLDDRDNLKISDFGLATVFRHNNRERLLNKMCGTLPYVAPELLK  180
            LHGIGITHRDIKPENLLLD+RDNLKISDFGLATVFR+NNRERLLNKMCGTLPYVAPELLK
Sbjct  121  LHGIGITHRDIKPENLLLDERDNLKISDFGLATVFRYNNRERLLNKMCGTLPYVAPELLK  180

Query  181  RKEFHAEPVDVWSCGIVLTAMLAGELPWDQPSDSCQEYSDWKEKKTYLNPWKKIDSAPLA  240
            R+EFHAEPVDVWSCGIVLTAMLAGELPWDQPSDSCQEYSDWKEKKTYLNPWKKIDSAPLA
Sbjct  181  RREFHAEPVDVWSCGIVLTAMLAGELPWDQPSDSCQEYSDWKEKKTYLNPWKKIDSAPLA  240

Query  241  LLRKLCVKNPSVRITIPDIKKDRWYNKPLKKGAKRPRVTSGGVSESPSGFSKHIQSNLDF  300
            LL K+ V+NPS RITIPDIKKDRWYNKPLKKGAKRPRVTSGGVSESPSGFSKHIQSNLDF
Sbjct  241  LLHKILVENPSARITIPDIKKDRWYNKPLKKGAKRPRVTSGGVSESPSGFSKHIQSNLDF  300

Query  301  SPVNSASSEENVKYSSSQPEPRTGLSVWDTSPSYIDKLVQGISFSQPTCPDHMLLNSQLL  360
            SPVNSASSEENVKYSSSQPEPRTGLS+WDTSPSYIDKLVQGISFSQPTCPDHMLLNSQLL
Sbjct  301  SPVNSASSEENVKYSSSQPEPRTGLSLWDTSPSYIDKLVQGISFSQPTCPDHMLLNSQLL  360

Query  361  GTPGSSQNPWQRLVKRMTRFFTKLDADKSYQCLKETCEKLGYQWKKSCMNQVTVSTTDRR  420
            GTPGSSQNPWQRLVKRMTRFFTKLDADKSYQCLKETCEKLGYQWKKSCMNQVT+STTDRR
Sbjct  361  GTPGSSQNPWQRLVKRMTRFFTKLDADKSYQCLKETCEKLGYQWKKSCMNQVTISTTDRR  420

Query  421  NNKLIFKVNLVEMDEKILVDFRLSKGDGLEFKRHFLKIKGKLSDVVSSQKVWLPAT  476
            NNKLIFKVNL+EMD+KILVDFRLSKGDGLEFKRHFLKIKGKL D+VSSQK+WLPAT
Sbjct  421  NNKLIFKVNLLEMDDKILVDFRLSKGDGLEFKRHFLKIKGKLIDIVSSQKIWLPAT  476


		
