# Supplementary material for: Studying the DNA damage response pathway in hematopoietic canine cancer cell lines, a necessary step for finding targets to generate new therapies to treat cancer in dogs
Source: Front Vet Sci. 2023 Aug 16;10:1227683. doi: 10.3389/fvets.2023.1227683 (PMC10467447; doi:10.3389/fvets.2023.1227683)
Supplement: Supplementary file 1 [file Data_Sheet_1.ZIP › Claspin-Alignment.txt]

RID: YUA71MG4016	
Job Title:ref|XP_038543494.1|				
Program: BLASTP 
Query: claspin [Canis lupus familiaris] ID: XP_038543494.1(amino acid) Length: 1339
Database: swissprot Non-redundant UniProtKB/SwissProt sequences
	
Sequences producing significant alignments:
                                                                  Scientific      Common                     Max    Total Query   E   Per.   Acc.                        
Description                                                       Name            Name            Taxid      Score  Score cover Value Ident  Len        Accession        
RecName: Full=Claspin; Short=hClaspin [Homo sapiens]              Homo sapiens    human           9606       2045   2045  100%  0.0   84.51  1339       Q9HAW4.3         

Alignments:

>RecName: Full=Claspin; Short=hClaspin [Homo sapiens]
Sequence ID: Q9HAW4.3 Length: 1339
Range 1: 1 to 1339

Score:2045 bits(5297), Expect:0.0, 
Method:Compositional matrix adjust., 
Identities:1135/1343(85%), Positives:1215/1343(90%), Gaps:8/1343(0%)

Query  1     MPGEVVSEVHLEISDPKLISQEGANSPSDSGQGSCETIVPLSDGDSDEEIFTSKKLKSKK  60
             M GEV SEVHLEI+DP +ISQE A+SPSDSGQGS ETI PLS+GDSDEEIF SKKLK++K
Sbjct  1     MTGEVGSEVHLEINDPNVISQEEADSPSDSGQGSYETIGPLSEGDSDEEIFVSKKLKNRK  60

Query  61    VLQDSDSEREDTNASPEQTPYDSVEEENKENLYAGKNGKVRRIYKTLADSAESDIEESLY  120
             VLQDSDSE EDTNASPE+T YDS EEENKENLYAGKN K++RIYKT+ADS ES +E+SLY
Sbjct  61    VLQDSDSETEDTNASPEKTTYDSAEEENKENLYAGKNTKIKRIYKTVADSDESYMEKSLY  120

Query  121   QENLETQVMPCLERSLQSENSVDFTVDRKISKKPKRDKEGIGGKAKVKSKRRLEKEEKKM  180
             QENLE QV PCLE SLQS NS DFT DRK SKK   DKEG  GKAKVKSKRRLEKEE+KM
Sbjct  121   QENLEAQVKPCLELSLQSGNSTDFTTDRKSSKKHIHDKEGTAGKAKVKSKRRLEKEERKM  180

Query  181   EKIRRLKKKETKSEEDDVKQPFNDSGCLLVDKDLFETGLEEEETNSALEDEESLESIRAA  240
             EKIR+LKKKETK++EDDV+QPFNDSGCLLVDKDLFETGLE+E  NS LEDEESLESIRAA
Sbjct  181   EKIRQLKKKETKNQEDDVEQPFNDSGCLLVDKDLFETGLEDE-NNSPLEDEESLESIRAA  239

Query  241   VKNKVKKHKEKELSLESGVYPFEEETELSKGTIRKERKAARLSKEALKKLHSETQRLIRE  300
             VKNKVKKHK+KE SLESGV+ FEE +ELSKGT RKERKAARLSKEALK+LHSETQRLIRE
Sbjct  240   VKNKVKKHKKKEPSLESGVHSFEEGSELSKGTTRKERKAARLSKEALKQLHSETQRLIRE  299

Query  301   SALNLPYHMPENKTIHDFFKRKPRPTCQGNAMALLKSSKYQSSHHKESIDTANTSEKNND  360
             SALNLPYHMPENKTIHDFFKRKPRPTC GNAMALLKSSKYQSSHHKE IDTANT+E N+D
Sbjct  300   SALNLPYHMPENKTIHDFFKRKPRPTCHGNAMALLKSSKYQSSHHKEIIDTANTTEMNSD  359

Query  361   HQSKDSEQTRGAGYEMDINALPAASNEAQITTGSEESCSKDVMGSEEQEIQEKQKQSDDR  420
             H SK SEQT GA  E++ NALP  S E QI TGS+ESC KD++ +EE EIQEKQKQSD R
Sbjct  360   HHSKGSEQTTGAENEVETNALPVVSKETQIITGSDESCRKDLVKNEELEIQEKQKQSDIR  419

Query  421   PSPEDSYVAQQESSSLGNEDNEEYQAGGLVAPEPHSLEREEGLKKTEEADDKVEEPRQQT  480
             PSP DS V QQES+ LGN  +EE Q GGLVA EPH+LE E G +  EE D+KVEEP QQ 
Sbjct  420   PSPGDSSVLQQESNFLGNNHSEECQVGGLVAFEPHALEGE-GPQNPEETDEKVEEPEQQN  478

Query  481   KS-IIMQPEKVRRFTLDRLKQLGVDVSIKPRLGADEDSFVILEEPETNRELEALKQRFWK  539
             KS  +  PEKVRRFTLDRLKQLGVDVSIKPRLGADEDSFVILE PETNRELEALKQRFWK
Sbjct  479   KSSAVGPPEKVRRFTLDRLKQLGVDVSIKPRLGADEDSFVILE-PETNRELEALKQRFWK  537

Query  540   HANPAVKPRAGQKVNVNIIVKGLGTDGKEELKADVVPVTLASEKLDGTSRTKPGEKLQVL  599
             HANPA KPRAGQ VNVN+IVK +GTDGKEELKADVVPVTLA +KLDG S TKPGEKLQVL
Sbjct  538   HANPAAKPRAGQTVNVNVIVKDMGTDGKEELKADVVPVTLAPKKLDGASHTKPGEKLQVL  597

Query  600   KAKLQEAMKLRRHEERQKRQALFKLDNEDGFEEEEEEEEEMTDDSEKDGEEEEDGDLEEE  659
             KAKLQEAMKLRR EERQKRQALFKLDNEDGFEEEEEEEEEMTD+SE+DGEE+ + + +EE
Sbjct  598   KAKLQEAMKLRRFEERQKRQALFKLDNEDGFEEEEEEEEEMTDESEEDGEEKVEKEEKEE  657

Query  660   KEEEGDLEEEEEEE-GNQENAEFLLSGEEIETKEEKEMDKDNSDGSSDISKSIG-LSVPK  717
             + EE + +EEEEEE GNQE AEFLLS EEIETK+EKEMDK+N+DGSS+I K++G LSVPK
Sbjct  658   ELEEEEEKEEEEEEEGNQETAEFLLSSEEIETKDEKEMDKENNDGSSEIGKAVGFLSVPK  717

Query  718   PLSSDSTLLLFKDNSSKMGYFPNEEKSETDEISGKRSSKLDEDDSCSLLTKESSHNSSFE  777
              LSSDSTLLLFKD+SSKMGYFP EEKSETDE SGK+ SKLDEDDSCSLLTKESSHNSSFE
Sbjct  718   SLSSDSTLLLFKDSSSKMGYFPTEEKSETDENSGKQPSKLDEDDSCSLLTKESSHNSSFE  777

Query  778   LIGSTIPSYQPCNRQTGRGTGFFPVAGGFRSPSPGLFRASLVSSASKSSGKLSEPSLPIE  837
             LIGSTIPSYQPCNRQTGRGT FFP AGGFRSPSPGLFRASLVSSASKSSGKLSEPSLPIE
Sbjct  778   LIGSTIPSYQPCNRQTGRGTSFFPTAGGFRSPSPGLFRASLVSSASKSSGKLSEPSLPIE  837

Query  838   DSQDLYNASPEPKTLFLGAGDFQFCLEDDTQSQLLDADGFLNVRNHRNQYQALKPGLPLA  897
             DSQDLYNASPEPKTLFLGAGDFQFCLEDDTQSQLLDADGFLNVRNHRNQYQALKP LPLA
Sbjct  838   DSQDLYNASPEPKTLFLGAGDFQFCLEDDTQSQLLDADGFLNVRNHRNQYQALKPRLPLA  897

Query  898   SMDENAMDANMDELLDLCTGKFTSQTEKTLSRKNDKKENLEELLNLCSGKFTSQDASTLA  957
             SMDENAMDANMDELLDLCTGKFTSQ EK L RK+DKKEN+EELLNLCSGKFTSQDAST A
Sbjct  898   SMDENAMDANMDELLDLCTGKFTSQAEKHLPRKSDKKENMEELLNLCSGKFTSQDASTPA  957

Query  958   PSELNKPEKESSLGDPMEEALALCSGSFPTDREEEGEEEEFGDFRLVPNDNELDSDEDEP  1017
              SELNK EKESS+GDPMEEALALCSGSFPTD+EEE EEEEFGDFRLV NDNE DSDEDE 
Sbjct  958   SSELNKQEKESSMGDPMEEALALCSGSFPTDKEEEDEEEEFGDFRLVSNDNEFDSDEDEH  1017

Query  1018  SNSDNEDLALEDPEDDDEEEVLKQSEKLRRQMRLKKYLEDEAEVSGSDVGSEDEYDGEDI  1077
             S+S N DLALED EDDDEEE+LK+SEKL+RQMRL+KYLEDEAEVSGSDVGSEDEYDGE+I
Sbjct  1018  SDSGN-DLALEDHEDDDEEELLKRSEKLKRQMRLRKYLEDEAEVSGSDVGSEDEYDGEEI  1076

Query  1078  DEYEQDEIDEVLPSDEELQNQIKKIHMKTMLDDDKRQLRLYQERYLADGDLHSDGPGRMR  1137
             DEYE+D IDEVLPSDEELQ+QIKKIHMKTMLDDDKRQLRLYQERYLADGDLHSDGPGRMR
Sbjct  1077  DEYEEDVIDEVLPSDEELQSQIKKIHMKTMLDDDKRQLRLYQERYLADGDLHSDGPGRMR  1136

Query  1138  KFRWKNIDDASQMDLFHRDSDDDQMEEQFDETEARWRKERIEREQWLRDQAEQGKIAA-E  1196
             KFRWKNIDDASQMDLFHRDSDDDQ EEQ DE+EARWRKERIEREQWLRD A+QGKI A E
Sbjct  1137  KFRWKNIDDASQMDLFHRDSDDDQTEEQLDESEARWRKERIEREQWLRDMAQQGKITAEE  1196

Query  1197  EEDIGEDSQFMMLAKKVTAKALQKNANRTVVIQEPKSLLRNPFEAIRPESAHQLKTGSLL  1256
             EE+IGEDSQFM+LAKKVTAKALQKNA+R +VIQE KSLLRNPFEAIRP SA Q+KTGSLL
Sbjct  1197  EEEIGEDSQFMILAKKVTAKALQKNASRPMVIQESKSLLRNPFEAIRPGSAQQVKTGSLL  1256

Query  1257  NQPKAVLQKLAALSDPNPNAPRNLRNFVFHTLSPVKAEAAKEPSKPQVRRRGPSLKTSPS  1316
             NQPKAVLQKLAALSD NP+APRN RNFVFHTLSPVKAEAAKE SK QV++RGPS  TSPS
Sbjct  1257  NQPKAVLQKLAALSDHNPSAPRNSRNFVFHTLSPVKAEAAKESSKSQVKKRGPSFMTSPS  1316

Query  1317  PKRLKTDDSTSGLKQSIFRYLES  1339
             PK LKTDDSTSGL +SIF+YLES
Sbjct  1317  PKHLKTDDSTSGLTRSIFKYLES  1339


		
